# Supplementary material for: Phenotypic Selection of Dairy Cattle Infected with Bovine Leukemia Virus Demonstrates Immunogenetic Resilience through NGS-Based Genotyping of BoLA MHC Class II Genes
Source: Pathogens. 2022 Jan 15;11(1):104. doi: 10.3390/pathogens11010104 (PMC8779071; doi:10.3390/pathogens11010104)
Supplement: Supplementary file 1 [file pathogens-11-00104-s001.zip]

Archive with 1 entries (1 files):
- pathogens-1511785-supplementary.pdf
